# Supplementary material for: Comparison of metagenomic and targeted methods for sequencing human pathogenic viruses from wastewater
Source: mBio. 2023 Oct 25;14(6):e01468-23. doi: 10.1128/mbio.01468-23 (PMC10746264; doi:10.1128/mbio.01468-23)
Supplement: Table S1 — Raw read pair counts and summary statistics for each sample and sequencing method. [file mbio.01468-23-s0004.xlsx]

## Sheet: Sheet1
Sample	RVOP Raw Read Pairs	Shotgun Raw Read Pairs	SARS-CoV-2 Raw Read Pairs
S1	113308435	298124226	632033
S2	101755838	293254816	520787
S3	106316318	315444993	492854
S4	107529198	303434342	474683
S5	103544222	307050352	403909
S6	106412803	306258637	944076
S7	106925418	309913844	938169
S8	103153055	270786225	634301
S9	103597046	308582008	1696656
S10	104352405	310525660	1041485
S11	108830988	307774591	806892
S12	107242664	301802832	1498848
S13	106673654	305409560	3513858
S14	102001169	297063110	628832
S15	104210333	308017037	464412
S16	104022495	317322028	1094275
S17	109240062	321804139	386439
S18	98933467	301499010	510257
S19	104069985	303393445	316578
S20	106467715	298221320	565602
S21	109750856	305014290	1021979
S22	106814947	305240052	376660
S23	107396094	299859061	562281
S24	113222438	305759521	628031
S25	112037626	305797466	1168932
S26	108690835	294461262	1107523
S27	106151931	290121665	901334
Median	106467715	305240052	632033
IQR	4.06378e+06	8.85562e+06	530176
Mean	1.06395e+08	3.03405e+08	864137
SD	3.41586e+06	9.64222e+06	634365
