# Supplementary material for: Comparison of metagenomic and targeted methods for sequencing human pathogenic viruses from wastewater
Source: mBio. 2023 Oct 25;14(6):e01468-23. doi: 10.1128/mbio.01468-23 (PMC10746264; doi:10.1128/mbio.01468-23)
Supplement: Table S2 — Collection timestamps, sample IDs, and SARS-CoV-2 Ct values for samples contained in each pool. [file mbio.01468-23-s0005.xlsx]

## Sheet: Sheet1
pool_id	sample_id	timestamp_sample_collected	site_id	site_type	sample_city_name	sars_cov2_gc_l_mean	raw_ansis_sars_ct_repc_1	raw_ansis_sars_ct_repc_2	comment
1	2109052-39	02102021:0825	site_44	network	Greater London	6984.8	35.944	36.853
	2109133-42	02102021:0908	site_11	network	Greater London	25843.2	34.369	34.513
	2109050-32	02102021:0840	site_50	network	Greater London	1405.6	NA	37.642
	2109141-41	02102021:1100	site_15	network	Greater London	104916	32.782	32.126
	2109097-43	02102021:1110	site_3	network	Greater London	17946.4	34.383	35.96
	2109035-32	02102021:0905	site_10	network	Greater London	1568.8	NA	37.483
	2108434-48	02102021:0830	site_49	network	Greater London	4100.4	37.1436	37.0523
	2109153-43	02102021:0800	site_23	network	Greater London	10590.4	36.139	35.408
2	2109903-01	16102021:0920	site_11	network	Greater London	10526.4	34.41	34.994
	2109142-37	16102021:1035	site_8	network	Greater London	NA	NA	NA
	2109154-48	16102021:0950	site_13	network	Greater London	10447.2	35.651	34.108
	2109146-49	16102021:0942	site_12	network	Greater London	NA	NA	NA
	2109925-01	16102021:0933	site_26	network	Greater London	825.6	37.371	NA
	2109902-01	16102021:1005	site_5	network	Greater London	2246.4	37.532	36.495
	2109050-40	16102021:0840	site_50	network	Greater London	23596	33.296	33.73
	2109051-40	16102021:0920	site_38	network	Greater London	22156.8	34.089	33.217
	2109930-01	16102021:1047	site_19	network	Greater London	716.8	NA	37.578
	2109147-50	16102021:0955	site_41	network	Greater London	2064.8	37.029	37.064
	2109922-01	16102021:1113	site_18	network	Greater London	NA	NA	NA
3	2109049-10	23102021:0830	site_49	network	Greater London	41458.4	32.769	33.971
	2109051-44	23102021:0930	site_38	network	Greater London	28724	33.939	33.596
	2109050-44	23102021:0840	site_50	network	Greater London	25107.2	33.725	34.205
	2109912-06	23102021:1017	site_33	network	Greater London	18779.2	34.925	33.944	low volume
	2109921-06	23102021:0929	site_17	network	Greater London	18752	34.796	34.016
	2109930-05	23102021:0948	site_19	network	Greater London	14761.9	34.1865	35.4715
	2109927-04	23102021:1001	site_41	network	Greater London	12552	35.109	34.74	low volume
	2109910-03	23102021:1040	site_15	network	Greater London	28476.8	34.287	33.392
	2109929-03	23102021:1010	site_39	network	Greater London	49463.2	32.724	33.34	low volume
	2109916-06	23102021:1015	site_24	network	Greater London	11592.4	34.664	35.5092
	2109138-49	23102021:1025	site_14	network	Greater London	25133.6	34.305	33.656
4	2109925-09	30102021:1030	site_26	network	Greater London	50017.6	33.245	33.47
	2109911-03	30102021:1020	site_14	network	Greater London	16512	34.64	35.472
	2109049-14	30102021:0825	site_49	network	Greater London	41007.2	33.442	33.888
	2109935-04	30102021:0830	site_44	network	Greater London	20231.2	34.648	34.748
	2109915-09	30102021:0800	site_23	network	Greater London	53917.6	33.173	33.313
	2109051-48	30102021:0925	site_38	network	Greater London	8267.2	35.774	36.33
	2109903-09	30102021:0900	site_11	network	Greater London	14889.6	34.725	35.754
	2109918-08	30102021:0920	site_27	network	Greater London	6647.18	36.2151	36.4981
	2109050-48	30102021:0835	site_50	network	Greater London	44959.2	33.439	33.587
	2109933-09	30102021:0850	site_48	network	Greater London	3545.67	36.5792	38.6676
	2109035-48	30102021:0900	site_10	network	Greater London	5700	36.432	36.74
5	2109911-04	02112021:1020	site_14	network	Greater London	43027.2	32.933	33.493
	2109910-08	02112021:1040	site_15	network	Greater London	NA	NA	NA
	2109917-13	02112021:0910	site_25	network	Greater London	6366.4	35.464	36.608
	2109049-15	02112021:0900	site_49	network	Greater London	52391.2	32.894	32.914
	2109900-10	02112021:0915	site_7	network	Greater London	3106.4	36.503	37.613
	2109051-49	02112021:1015	site_38	network	Greater London	8514.4	35.016	36.263
	2109918-09	02112021:1015	site_27	network	Greater London	17204.8	34.098	35.06
	2109909-06	02112021:1050	site_13	network	Greater London	1007.2	37.574	NA
6	2109935-12	09112021:0905	site_44	network	Greater London	70450.4	32.805	33.41
	2109049-19	09112021:0930	site_49	network	Greater London	39845.6	34.422	33.554
	2109937-03	09112021:0945	site_50	network	Greater London	55607.2	32.946	34.151	low volume
	2109915-14	09112021:0825	site_23	network	Greater London	61292	33.503	33.094	low volume
	2109905-14	09112021:0955	site_9	network	Greater London	59904.8	33.309	33.329
	2109930-15	09112021:1034	site_19	network	Greater London	24046.4	34.337	35.121	low volume
	2109906-03	09112021:1005	site_10	network	Greater London	135428	32.26	31.963
	2109902-14	09112021:1110	site_5	network	Greater London	25704	34.787	34.396
	2109909-10	09112021:1050	site_13	network	Greater London	20052.8	35.223	34.717
	2109917-17	09112021:0930	site_25	network	Greater London	19000	34.781	35.326
	2109346-19	09112021:0905	site_42	network	Greater London	14340.8	35.159	35.806
7	2109346-24	18112021:0800	site_42	network	Greater London	65634.4	32.952	32.37
	2109929-17	17112021:0950	site_39	network	Greater London	50226.4	33.469	32.676
	2109918-19	18112021:1057	site_27	network	Greater London	39224.8	33.145	33.653
	2109935-21	18112021:0840	site_44	network	Greater London	314307	30.401	30.333
	2109929-18	18112021:0950	site_39	network	Greater London	17239.2	35.294	34.083
	2109912-21	18112021:1131	site_33	network	Greater London	19224	34.577	34.256
	2109923-19	17112021:1050	site_3	network	Greater London	11844	34.988	35.24
	2109921-21	18112021:1006	site_17	network	Greater London	69463.2	32.927	32.251
	2109936-13	18112021:0903	site_45	network	Greater London	12775.2	35.407	34.681
	2109920-19	17112021:0910	site_47	network	Greater London	27990.4	33.797	33.936
	2109930-21	18112021:1032	site_19	network	Greater London	18271.2	34.352	34.623
	2109917-24	18112021:0945	site_25	network	Greater London	7993.78	35.9381	35.4563
	2109900-17	18112021:1005	site_7	network	Greater London	10177.6	35.026	35.71
	2109915-24	18112021:1036	site_23	network	Greater London	8621.6	35.657	35.484
	2109914-17	17112021:1130	site_2	network	Greater London	9616.74	34.8564	36.3178
	2109927-19	18112021:1008	site_41	network	Greater London	7311.2	36.569	35.309
8	2109916-24	24112021:1030	site_24	network	Greater London	4960	36.17	37.042
	2109917-27	24112021:0930	site_25	network	Greater London	40661.6	33.688	33.185
	2109900-20	24112021:0940	site_7	network	Greater London	3711.54	36.6909	37.325
	2109927-22	24112021:1019	site_41	network	Greater London	11828	35.113	35.404
	2109932-24	24112021:1120	site_20	network	Greater London	2040.8	37.799	37.931
	2109346-26	24112021:0800	site_42	network	Greater London	137774	31.347	31.908
	2109348-26	24112021:0812	site_22	network	Greater London	8393.6	36.063	35.51
	2109907-01	24112021:1104	site_8	network	Greater London	35547.2	33.765	33.479
	2109910-21	24112021:1100	site_15	network	Greater London	20984.8	34.427	34.372
	2109347-26	24112021:0834	site_6	network	Greater London	52492.8	33.04	33.031
	2109921-24	24112021:1033	site_17	network	Greater London	2790.4	36.913	38.123
9	2109922-28	02122021:1058	site_18	network	Greater London	106013	32.332	32.371
	2109905-28	02122021:0950	site_9	network	Greater London	NA	NA	NA
	2109900-25	02122021:0930	site_7	network	Greater London	6259.34	37.5092	36.2233
	2109901-28	02122021:0910	site_46	network	Greater London	NA	NA	NA
	2109938-29	02122021:1110	site_4	network	Greater London	NA	NA	NA
	2109933-29	02122021:0930	site_48	network	Greater London	10441.6	35.912	35.976
	2109914-26	02122021:1130	site_2	network	Greater London	21479.2	34.469	35.29
	2109916-29	02122021:1015	site_24	network	Greater London	28645.6	34.43	34.33
	2109926-21	02122021:1037	site_40	network	Greater London	3688.13	36.4821	NA
	2109936-21	02122021:1008	site_45	network	Greater London	NA	NA	NA
	2109932-29	02122021:1048	site_20	network	Greater London	16943.2	35.379	35.027
10	2111485-47	08122021:1000	site_21	hotel	Greater London	216483	30.753	31.054	low volume
	2111491-46	09122021:1000	site_32	hotel	Greater London	549236	29.565	29.451	low volume
	2111491-47	08122021:1000	site_32	hotel	Greater London	1.86798e+06	27.745	27.62
	2111486-46	08122021:1000	site_36	hotel	Greater London	443400	29.82	29.833
	2111629-50	09122021:1000	site_28	hotel	Greater London	22388	34.249	34.314
	2111486-45	09122021:1000	site_36	hotel	Greater London	137046	31.569	31.587	low volume
	2109910-30	09122021:1015	site_15	network	Greater London	59979.2	32.821	32.801
	2109922-32	09122021:1103	site_18	network	Greater London	75259.2	32.473	32.472
	2109921-33	09122021:1006	site_17	network	Greater London	54530.4	33.024	32.885
	2109911-26	09122021:0955	site_14	network	Greater London	15496	34.594	35.111
	2111490-48	08122021:1000	site_30	hotel	Greater London	6835.2	36.39	35.776
	2111632-50	09122021:1200	site_37	hotel	Greater London	2550.4	36.942	38.483
	2111490-47	09122021:1000	site_30	hotel	Greater London	1926.44	38.404	37.5875
	2109927-31	09122021:0915	site_41	network	Greater London	963.319	37.9404	NA
	2109932-33	09122021:1054	site_20	network	Greater London	4935.2	36.536	36.538
11	2111490-06	16122021:1000	site_30	hotel	Greater London	30604.8	34.205	33.73	low volume
	2111628-06	16122021:1100	site_35	hotel	Greater London	107571	32.149	31.97	low volume
	2109928-25	16122021:1040	site_38	network	Greater London	19116	34.762	34.56
	2109903-37	16122021:0930	site_11	network	Greater London	87933.6	32.337	32.384
	2109935-37	16122021:0840	site_44	network	Greater London	268265	30.885	30.502
	2109049-41	16122021:0950	site_49	network	Greater London	316384	30.339	30.534
	2109908-35	16122021:0905	site_12	network	Greater London	39498.4	33.379	33.778
	2109918-35	16122021:1000	site_27	network	Greater London	12385.6	35.977	34.851
	2111491-06	16122021:1000	site_32	hotel	Greater London	2646.4	37.036	38.641	low volume
	2111632-06	16122021:1110	site_37	hotel	Greater London	5488	37.281	36.04	low volume
	2111488-06	16122021:1000	site_31	hotel	Greater London	7926.4	36.596	35.548	low volume
	2109902-33	16122021:1030	site_5	network	Greater London	2016.28	36.9997	NA
12	2109902-35	21122021:1020	site_5	network	Greater London	9000	35.256	35.49
	2109935-39	21122021:0840	site_44	network	Greater London	113251	31.55	31.918
	2109915-42	21122021:0817	site_23	network	Greater London	20624	34.736	33.772
	2109916-39	21122021:1030	site_24	network	Greater London	51480.8	32.673	33.069
	2109903-39	21122021:0910	site_11	network	Greater London	48289.6	33.507	32.549
	2109908-37	21122021:0900	site_12	network	Greater London	245098	30.496	30.735
	2109919-26	21122021:0905	site_29	network	Greater London	58932	32.797	32.54
13	2109049-44	29122021:0910	site_49	network	Greater London	140481	31.048	31.405
	2109928-28	29122021:0955	site_38	network	Greater London	67088	31.883	32.693
	2109908-38	29122021:0840	site_12	network	Greater London	87548.8	31.77	31.964
	2109937-28	29122021:0920	site_50	network	Greater London	128354	31.469	31.22
	2109101-35	29122021:1054	site_43	network	Greater London	377274	29.759	29.967
	2109929-37	29122021:1120	site_39	network	Greater London	83071.2	31.98	31.893
	2109904-42	29122021:1050	site_1	network	Greater London	2257112	27.449	27.361
	2109920-41	29122021:0950	site_47	network	Greater London	315111	30.108	30.104
	2109900-41	29122021:1000	site_7	network	Greater London	220826	30.399	30.821
	2109923-41	29122021:1110	site_3	network	Greater London	1.32767e+06	28.27	28.007
	2109924-28	29122021:1148	site_34	network	Greater London	206585	30.842	30.545
	2109903-41	29122021:1015	site_11	network	Greater London	61942.4	32.302	32.377
	2109935-41	29122021:0930	site_44	network	Greater London	42943.2	32.619	33.107
	2109938-42	29122021:1130	site_4	network	Greater London	45507.2	32.647	32.887
	2109916-41	29122021:1040	site_24	network	Greater London	59768.8	32.534	32.255
	2109905-43	29122021:1030	site_9	network	Greater London	37808.8	33.036	32.997
14	2109912-42	04012022:1105	site_33	network	Greater London	123218	31.883	32.305
	2109911-36	04012022:0933	site_14	network	Greater London	24988	34.288	34.284
	2109910-40	04012022:0945	site_15	network	Greater London	37010.4	33.552	33.963
	2109049-47	05012022:0940	site_49	network	Greater London	31273.6	34.099	33.863
	2109348-41	05012022:0812	site_22	network	Greater London	19886.4	35.292	34.144
	2109929-39	04012022:1126	site_39	network	Greater London	19505.6	35.105	34.275
	2109916-43	04012022:0925	site_24	network	Greater London	25372.8	34.256	34.274
	2109932-42	04012022:1040	site_20	network	Greater London	105846	32.459	32.136	low volume
	2109925-41	04012022:0921	site_26	network	Greater London	9737.6	36.085	35.227
	2109346-41	05012022:0800	site_42	network	Greater London	20560.8	34.506	34.608
	2109347-41	05012022:0835	site_6	network	Greater London	8172	36.148	35.576
	2109936-34	04012022:0948	site_45	network	Greater London	1578.4	38.075	38.142	low volume
	2109907-10	04012022:1031	site_8	network	Greater London	676	NA	38.323
	2109921-42	04012022:0956	site_17	network	Greater London	2482.68	37.3833	37.5878
15	2109901-47	11012022:0920	site_46	network	Greater London	NA	NA	NA
	2109925-45	11012022:0805	site_26	network	Greater London	2685.6	36.994	37.812
	2109936-38	11012022:1020	site_45	network	Greater London	10512.8	36.333	34.833
	2109101-41	11012022:1158	site_43	network	Greater London	110902	32.258	31.829
	2109917-50	11012022:0900	site_25	network	Greater London	25798.4	34.361	33.9
	2109899-46	11012022:0835	site_16	network	Greater London	36399.2	33.558	33.684
	2109921-46	11012022:0850	site_17	network	Greater London	167489	31.329	31.557
	2109900-47	12012022:0910	site_7	network	Greater London	12579.2	34.961	35.341
	2109907-12	11012022:1122	site_8	network	Greater London	38098.4	33.252	33.939
	2109926-38	11012022:1042	site_40	network	Greater London	14966.4	35.716	34.37
16	2109101-45	18012022:1141	site_43	network	Greater London	184152	31.962	31.911
	2109910-48	18012022:1120	site_15	network	Greater London	22388	34.703	35.057
	2109926-42	18012022:1036	site_40	network	Greater London	NA	NA	NA
	2109919-37	18012022:0920	site_29	network	Greater London	72116.8	33.426	33.078
	2109909-45	18012022:1055	site_13	network	Greater London	480	NA	39.253
	2109906-38	18012022:1015	site_10	network	Greater London	51652	33.983	33.475
	2109937-38	18012022:0955	site_50	network	Greater London	188100	32.233	31.643
	2109932-50	18012022:1059	site_20	network	Greater London	1445.6	39.454	38.188
	2109907-16	18012022:1111	site_8	network	Greater London	24029.6	34.748	34.794
	2109914-49	18012022:1140	site_2	network	Greater London	47456.8	33.916	33.736
	2111186-01	18012022:1100	site_3	network	Greater London	29560	34.522	34.444
17	2111181-02	25012022:1030	site_27	network	Greater London	6141.6	35.984	36.264
	2111196-06	25012022:0940	site_48	network	Greater London	NA	NA	NA
	2111200-06	25012022:1120	site_4	network	Greater London	1905.25	37.8986	37.8898
	2109919-41	25012022:0950	site_29	network	Greater London	50909.6	33.288	32.603
	2111178-07	25012022:0805	site_23	network	Greater London	4730.03	36.7667	36.2974
	2107636-14	25012022:0834	site_6	network	Greater London	27555.2	33.7	33.993
	2107637-25	25012022:0815	site_22	network	Greater London	19042.4	34.776	34.099
	2111195-04	25012022:1044	site_20	network	Greater London	37950.4	33.955	32.924
	2111186-05	25012022:1100	site_3	network	Greater London	21400	33.7279	34.9622
	2107638-18	25012022:0800	site_42	network	Greater London	12420.8	34.509	35.892
18	2109928-46	01022022:1040	site_38	network	Greater London	26117.6	34.153	34.229
	2111193-08	01022022:1025	site_19	network	Greater London	34600.8	34.118	33.494
	2111178-11	01022022:0815	site_23	network	Greater London	1513.07	37.3884	NA
	2111190-06	01022022:0915	site_41	network	Greater London	11722.4	35.799	35.052
	2110723-13	01022022:0945	site_49	network	Greater London	61082.4	33.278	32.649
	2109919-45	01022022:0925	site_29	network	Greater London	7307.2	35.955	36.217
	2111181-06	01022022:1010	site_27	network	Greater London	9944	35.493	35.766
	2111111-08	01022022:0950	site_11	network	Greater London	29305.6	34.328	33.765
	2111110-08	01022022:1054	site_5	network	Greater London	4787.2	36.937	36.509
	2111117-04	01022022:1105	site_13	network	Greater London	18892.8	34.62	34.724
	2109906-46	01022022:1025	site_10	network	Greater London	26390.4	33.616	35.084
19	2111199-01	08022022:0950	site_50	network	Greater London	108262	31.526	31.618
	2111178-15	08022022:0800	site_23	network	Greater London	30051.2	33.684	33.29
	2111113-15	08022022:1015	site_9	network	Greater London	42885.6	32.801	33.106
	2111185-11	08022022:1126	site_18	network	Greater London	NA	NA	NA
	2111111-12	08022022:1000	site_11	network	Greater London	NA	NA	NA
	2110723-17	08022022:0940	site_49	network	Greater London	15881.6	34.15	34.753
	2111189-04	08022022:1053	site_40	network	Greater London	NA	NA	NA
	2111188-11	08022022:0942	site_26	network	Greater London	45324	33.532	32.405
	2111195-12	08022022:1117	site_20	network	Greater London	26522.4	33.462	33.888
	2110390-01	08022022:0812	site_22	network	Greater London	12183.2	35.637	34.288
20	2111190-14	15022022:0915	site_41	network	Greater London	21975.2	33.947	34.401
	2111180-20	15022022:0940	site_25	network	Greater London	102938	31.66	32.123
	2111199-05	15022022:0955	site_50	network	Greater London	19245.6	34.223	34.495
	2111197-16	15022022:0930	site_44	network	Greater London	27701.6	33.404	34.383
	2111178-19	15022022:0850	site_23	network	Greater London	2086.4	38.243	37.209
	2111117-12	15022022:1110	site_13	network	Greater London	2201.6	37.102	38.22
	2111116-14	15022022:0905	site_12	network	Greater London	74020.8	32.734	32.064
	2111182-04	15022022:0945	site_29	network	Greater London	9484.8	35.166	35.675
	2111111-16	15022022:0950	site_11	network	Greater London	6623.2	35.858	36.004
	2111175-10	15022022:1045	site_14	network	Greater London	10988	35.045	35.331
21	2111178-23	22022022:0800	site_23	network	Greater London	37396.8	32.254	32.572
	2111192-17	22022022:1234	site_39	network	Greater London	6622.4	34.817	35.155
	2111188-19	22022022:0928	site_26	network	Greater London	5480.8	34.863	35.797
	2111176-20	22022022:1133	site_33	network	Greater London	44146.4	32.008	32.325
	2111185-19	22022022:1103	site_18	network	Greater London	NA	NA	NA
	2111198-12	22022022:1017	site_45	network	Greater London	400.8	38.115	NA
	2111193-20	22022022:1032	site_19	network	Greater London	1814.4	36.773	37.039
	2111179-21	22022022:1040	site_24	network	Greater London	17632	33.21	33.917
	2111189-12	22022022:1043	site_40	network	Greater London	464	37.896	NA
	2111107-20	22022022:1020	site_16	network	Greater London	334.4	NA	38.384
	2111378-16	22022022:1200	site_43	network	Greater London	6562.4	35.213	34.797
22	2111114-12	26022022:0905	site_10	network	Greater London	53027.2	33.069	33.21
	2111184-23	26022022:0820	site_17	network	Greater London	587.2	39.04	NA
	2111178-26	26022022:0820	site_23	network	Greater London	2430.79	38.3158	37.5946	low volume
	2111198-15	26022022:0818	site_45	network	Greater London	NA	NA	NA
	2111195-23	26022022:0915	site_20	network	Greater London	2402.87	37.7162	38.1816
	2111189-15	26022022:0830	site_40	network	Greater London	NA	NA	NA
	2111185-22	26022022:0930	site_18	network	Greater London	4506.49	37.6715	36.4703
	2111193-23	26022022:0855	site_19	network	Greater London	13952	36.204	34.605
	2111107-23	26022022:0835	site_16	network	Greater London	556	39.125	NA
	2111176-23	26022022:1040	site_33	network	Greater London	NA	NA	NA
	2111188-22	26022022:0913	site_26	network	Greater London	20734.4	34.555	34.631
23	2111183-27	08032022:0931	site_47	network	Greater London	13428	34.17	33.582
	2111112-30	08032022:1023	site_1	network	Greater London	9458.4	34.254	34.413
	2109907-42	08032022:1202	site_8	network	Greater London	23138.4	33.041	33.14
	2111189-20	08032022:1048	site_40	network	Greater London	NA	NA	NA
	2111378-24	08032022:1202	site_43	network	Greater London	2000.74	36.5317	36.446
	2111193-28	08032022:0920	site_19	network	Greater London	8575.2	34.663	34.297
	2111186-26	08032022:1034	site_3	network	Greater London	1504.8	36.98	36.793
	2111175-21	08032022:1045	site_14	network	Greater London	7172.8	34.549	34.905
	2111187-19	08032022:1120	site_34	network	Greater London	NA	NA	NA
	2111180-31	08032022:0950	site_25	network	Greater London	13105.6	33.543	34.323
	2111113-30	08032022:1020	site_9	network	Greater London	3991.2	35.062	36.238
24	2110387-12	15032022:0830	site_42	network	Greater London	31890.8	32.6581	33.2081
	2111193-32	15032022:1056	site_19	network	Greater London	36074.3	32.8512	32.623
	2111108-33	15032022:0925	site_7	network	Greater London	71454	31.7874	31.7481
	2111175-25	15032022:1015	site_14	network	Greater London	6789.02	35.3881	34.8448
	2111192-29	15032022:1212	site_39	network	Greater London	60486.6	31.9608	32.0462
	2111378-28	15032022:1143	site_43	network	Greater London	2496.79	36.398	36.6155
	2111198-24	15032022:1019	site_45	network	Greater London	1165.06	38.0934	37.2022
	2111107-32	15032022:1043	site_16	network	Greater London	14923.7	34.4135	33.6465
	2111187-23	15032022:1050	site_34	network	Greater London	51797.1	32.1038	32.3505
	2110390-12	15032022:0855	site_22	network	Greater London	31670.2	33.1041	32.7505
25	2111193-36	22032022:1026	site_19	network	Greater London	36086	34.0086	34.6125
	2111199-25	22032022:0950	site_50	network	Greater London	172234	32.0049	32.3509
	2111190-34	22032022:0905	site_41	network	Greater London	54359.7	33.3442	34.2539
	2111198-28	22032022:1015	site_45	network	Greater London	NA	NA	NA
	2111188-35	22032022:0929	site_26	network	Greater London	18210.9	35.2754	35.1294
	2111184-36	22032022:1006	site_17	network	Greater London	4650.3	37.0579	37.0294
	2212456-03	22032022:0933	site_47	network	Greater London	240496	32.0991	31.418
	2111195-36	22032022:0810	site_20	network	Greater London	56114.1	33.6712	33.6909
	2111189-28	22032022:1033	site_40	network	Greater London	2472.89	37.1646	39.6112
	2110723-41	22032022:0940	site_49	network	Greater London	14633.1	35.1195	36.0193
	2111181-34	22032022:1030	site_27	network	Greater London	152727	32.305	32.3537
26	2111114-29	29032022:1010	site_10	network	Greater London	15612.5	34.9332	34.301
	2111184-40	29032022:1006	site_17	network	Greater London	66624.7	32.4413	32.6771
	2110387-18	29032022:0815	site_42	network	Greater London	99625.6	31.9507	32.0347
	2110390-18	29032022:0845	site_22	network	Greater London	33905.9	33.5657	33.4336
	2110723-45	29032022:0940	site_49	network	Greater London	197619	30.5768	31.7215
	2111190-38	29032022:0905	site_41	network	Greater London	97847.4	31.9764	32.0593
	2111111-40	29032022:0935	site_11	network	Greater London	22720.5	33.8486	34.303
	2111193-40	29032022:1028	site_19	network	Greater London	56147.4	32.7427	32.8458
	2111378-36	29032022:1153	site_43	network	Greater London	1.15397e+06	28.4237	28.7321
	2110389-18	29032022:0905	site_6	network	Greater London	50082.1	33.4751	32.5738
	2111195-40	29032022:0810	site_20	network	Greater London	355842	29.7751	30.8551
27	2111193-24	01032022:0855	site_19	network	Greater London	7873.6	35.63	34.723
	2110389-06	01032022:0833	site_6	network	Greater London	3615.2	35.758	36.96
	2110390-06	01032022:0821	site_22	network	Greater London	4304	36.525	35.592
	2111112-27	01032022:1219	site_1	network	Greater London	2008.76	36.7806	37.4896
	2111187-15	01032022:1040	site_34	network	Greater London	NA	NA	NA
	2111107-24	01032022:0920	site_16	network	Greater London	531.2	NA	38.017
	2111176-24	01032022:1125	site_33	network	Greater London	12272.8	34.107	34.934
	2111175-17	01032022:1000	site_14	network	Greater London	492	NA	38.13
	2111183-23	01032022:1110	site_47	network	Greater London	6925.6	35.537	35.085
	2111109-23	01032022:1035	site_46	network	Greater London	NA	NA	NA
	2110387-06	01032022:0811	site_42	network	Greater London	4625.6	35.917	35.845
