# Supplementary material for: Comparison of metagenomic and targeted methods for sequencing human pathogenic viruses from wastewater
Source: mBio. 2023 Oct 25;14(6):e01468-23. doi: 10.1128/mbio.01468-23 (PMC10746264; doi:10.1128/mbio.01468-23)
Supplement: Table S3 — Primer sequences used in this study. [file mbio.01468-23-s0006.xlsx]

## Sheet: Sheet1
Target Virus	Primer Name	Sequence
Enterovirus D68	Ent_D68_1_LEFT	GTGGCGGCTAGTACTCTGGTAT
Enterovirus D68	Ent_D68_1_RIGHT	CGGAGGACTCTATAGTAGCTCAATAGA
Enterovirus D68	Ent_D68_2_LEFT	GCGGCCTACTCATGGTGAAA
Enterovirus D68	Ent_D68_2_RIGHT	TGTCTAGTAACTTGAGCCCCCA
Enterovirus D68	Ent_D68_3_LEFT	GCTTATGGTGACAATTTAATATTGTTGCC
Enterovirus D68	Ent_D68_3_RIGHT	CCTAATTTGAGTTGTAATACTCTATCACTGT
Enterovirus D68	Ent_D68_4_LEFT	ACTGAACCAGTGGTAGAAGGCT
Enterovirus D68	Ent_D68_4_RIGHT	GCGCCTTGATGGAATTTTGTGG
Enterovirus D68	Ent_D68_5_LEFT	ACAGGATGGTGGTGGAAATTACC
Enterovirus D68	Ent_D68_5_RIGHT	GCTAGTGTCCACTGATTGTGCC
Enterovirus D68	Ent_D68_6_LEFT	GCAACAATATTTCCACACCAATGGA
Enterovirus D68	Ent_D68_6_RIGHT	AATCTCCATCATTGATTCCACTTGAA
Enterovirus D68	Ent_D68_7_LEFT	ACCAGGCTCAGGACAATTTCTAA
Enterovirus D68	Ent_D68_7_RIGHT	AGTTTCTCTGGTTGTTGGGCAT
Enterovirus D68	Ent_D68_8_LEFT	TGGTCTGGATCTCTAGAAATGACATT
Enterovirus D68	Ent_D68_8_RIGHT	GCTGCCTCTGCCTCATGTAA
Enterovirus D68	Ent_D68_9_LEFT	TCGTGGCAGCAAAAGATGACTT
Enterovirus D68	Ent_D68_9_RIGHT	TCTCCTCAACTGGACAAAAGACT
Enterovirus D68	Ent_D68_10_LEFT	GAATTTTCTTAGCAGGGCAGCC
Enterovirus D68	Ent_D68_10_RIGHT	ACTGAGTATGCTGAGTTGATACACA
Enterovirus D68	Ent_D68_11_LEFT	TACATGGGCCTTCCTGACTTGA
Enterovirus D68	Ent_D68_11_RIGHT	GCAATGCTCATATATGGCAGGG
Enterovirus D68	Ent_D68_12_LEFT	CCGTCAGGGTTTACATGAAGCC
Enterovirus D68	Ent_D68_12_RIGHT	CAAACTGGGTAGCTTTTATCTCTGTG
Enterovirus D68	Ent_D68_13_LEFT	ACTGGCAATCAGATGTTCTGGT
Enterovirus D68	Ent_D68_13_RIGHT	TGTTTCTGTAAACCCTGCTCCA
Enterovirus D68	Ent_D68_14_LEFT	TGGTTAGATACTGATGCTATGGAACA
Enterovirus D68	Ent_D68_14_RIGHT	ATCTTCTGTGATAACCAATCTAAACC
Enterovirus D68	Ent_D68_15_LEFT	TGTGCCTAGACAAAGTGAATCATG
Enterovirus D68	Ent_D68_15_RIGHT	TAAACAAACCGGTTCAATGCGA
Enterovirus D68	Ent_D68_16_LEFT	ACAACAGGCCTTGTTTAACAATGT
Enterovirus D68	Ent_D68_16_RIGHT	TCTTCTAAACTGGCCATTGGAGG
Enterovirus D68	Ent_D68_17_LEFT	ACAGCAAACAGTAGTCCTTATGGA
Enterovirus D68	Ent_D68_17_RIGHT	AGTGGATCTTGCATTAGTTCTACGA
Enterovirus D68	Ent_D68_18_LEFT	TGTGCAAACCAGATGACTGTGC
Enterovirus D68	Ent_D68_18_RIGHT	ACCTGCTATTGATACAAAGGTAGCA
Enterovirus D68	Ent_D68_19_LEFT	AGGTCAGTGGATTCTCAAGAAGTT
Enterovirus D68	Ent_D68_19_RIGHT	CATCGTTGATGTAAATGGTTTCTCCA
Enterovirus D68	Ent_D68_20_LEFT	GGGCCAGGGTTTGATTTTGC
Enterovirus D68	Ent_D68_20_RIGHT	TTGGTGTGCCGCCTAGGTTTA
Enterovirus D68	Ent_D68_21_LEFT	GCTGTGCTTAGCGTGCATAC
Enterovirus D68	Ent_D68_21_RIGHT	TGTCTTGAGCCTAGGATCTTTTGA
Enterovirus D68	Ent_D68_22_LEFT	AACTTCAACCCAGTGTCTTCCA
Enterovirus D68	Ent_D68_22_RIGHT	AAAGTCACAAAAGGTAGATCAACTCC
Enterovirus D68	Ent_D68_23_LEFT	TAGACTTAACCACCAGTGCAGG
Enterovirus D68	Ent_D68_23_RIGHT	ACTGGTGATAAACTGGCATCATAAC
Enterovirus D68	Ent_D68_24_LEFT	CAGATATATTCTGGTCAAAGATCCCTATTT
Enterovirus D68	Ent_D68_24_RIGHT	TGCCTCTGCTAGTAAACCTGGA
Enterovirus D68	Ent_D68_25_LEFT	GAATGCCCTCTGGTTCTTCAGG
Enterovirus D68	Ent_D68_25_RIGHT	GCGAGATAACACAAGGATCTAACATG
Norovirus GII	1_A_LEFT_NV_GII	GAATGAAGATGGCGTCTAACGACGCT
Norovirus GII	1_A_RIGHT_NV_GII	GCYTCAAAGTTGACATARTC
Norovirus GII	2_A_LEFT_NV_GII	GGVGTSATGAAGACCCTCACYAC
Norovirus GII	2_A_RIGHT_NV_GII	GTTTGYTCGRGGACATTRATRATGGT
Norovirus GII	3_A_LEFT_NV_GII	AARGCMAACCTRATGTWTGARGARGG
Norovirus GII	3_A_RIGHT_NV_GII	TGGGGAATCTTGAATTGGTCATCTCC
Norovirus GII	4_A_LEFT_NV_GII	TATGACCCAACAGAAGAAATCCCAGC
Norovirus GII	4_A_RIGHT_NV_GII	GTCTTTTCACATTACRCCCGTGACTC
Norovirus GII	1_B_LEFT_NV_GII	GGAGTTTTCTGGACACCCCCAGATG
Norovirus GII	1_B_RIGHT_NV_GII	GAGTACTTVCCATTYCTYTCTTCTC
Norovirus GII	2_B_LEFT_NV_GII	AGAAACCCWGAWGACTTCAAACCCAA
Norovirus GII	2_B_RIGHT_NV_GII	TTTCCAAACCARCCAGCTGGRTCRCG
Norovirus GII	3_B_LEFT_NV_GII	AGCACGTGGGAGGGCGATCGCAATCTG
Norovirus GII	3_B_RIGHT_NV_GII	TTCCRTTTCCCATGGGGGCAAGCGTG
Norovirus GII	4_B_LEFT_NV_GII	GCAATGTTGTATACACCACTTAGGGC
Norovirus GII	4_B_RIGHT_NV_GII	GTGTTGAAAGCGCCAGTCCAGGAGTC
Norovirus GI	GISK_LEFT	CTGCCCGAATTYGTAAATGA
Norovirus GI	GISK_RIGHT	CCAACCCARCCATTRTACA
Norovirus GI	NV4562_LEFT	GATGCDGATTACACAGCHTGGG
Norovirus GI	P110_RIGHT	ACDATYTCATCATCACCATA
Human mastadenovirus F41	HAdV_41_Tak_1200bp_amp_1_LEFT	CCTTAAAGCTGGAAACGAGCCA
Human mastadenovirus F41	HAdV_41_Tak_1200bp_amp_1_RIGHT	CTACAGGAAACTCTGCATGGGG
Human mastadenovirus F41	HAdV_41_Tak_1200bp_amp_2_LEFT	CTAGGTCCGATTTCAGATGCGG
Human mastadenovirus F41	HAdV_41_Tak_1200bp_amp_2_RIGHT	CTAACCACGGCTCCATTTCCAA
Human mastadenovirus F41	HAdV_41_Tak_1200bp_amp_3_LEFT	AACACATTGGATGGAGCCTTGG
Human mastadenovirus F41	HAdV_41_Tak_1200bp_amp_3_RIGHT	GTTGGAGCCCATCACATTCTGA
Human mastadenovirus F41	HAdV_41_Tak_1200bp_amp_4_LEFT	TAAAGTCTGGGGGTGGAGGAAG
Human mastadenovirus F41	HAdV_41_Tak_1200bp_amp_4_RIGHT	CCCCCATCCGAAATTAAGGCTT
Human mastadenovirus F41	HAdV_41_Tak_1200bp_amp_5_LEFT	CTCCAACGTGAGCTCGTCATAG
Human mastadenovirus F41	HAdV_41_Tak_1200bp_amp_5_RIGHT	CCTCCCAAATTGCCTCCTTTGT
Human mastadenovirus F41	HAdV_41_Tak_1200bp_amp_6_LEFT	GTGTCGCCGTATACCGATTTGA
Human mastadenovirus F41	HAdV_41_Tak_1200bp_amp_6_RIGHT	ACAATTTCCTCCAACTCCCACG
Human mastadenovirus F41	HAdV_41_Tak_1200bp_amp_7_LEFT	CGAATGCTGGCCCTGACATAAT
Human mastadenovirus F41	HAdV_41_Tak_1200bp_amp_7_RIGHT	TTCTTTCCGATCGGCTCTCATC
Human mastadenovirus F41	HAdV_41_Tak_1200bp_amp_8_LEFT	ATCCCCCGAGAGATGCATAACT
Human mastadenovirus F41	HAdV_41_Tak_1200bp_amp_8_RIGHT	TTAACGTGGCCCAGGTGGTAAT
Human mastadenovirus F41	HAdV_41_Tak_1200bp_amp_9_LEFT	CAAGATCGTTGGAGATGCGACC
Human mastadenovirus F41	HAdV_41_Tak_1200bp_amp_9_RIGHT	GCTCTTATCACCGCTTTGTGGA
Human mastadenovirus F41	HAdV_41_Tak_1200bp_amp_10_LEFT	TTCTATATCTCCTCGGTCGGCC
Human mastadenovirus F41	HAdV_41_Tak_1200bp_amp_10_RIGHT	TGAAAGTTGCGCTCCTCGTTTA
Human mastadenovirus F41	HAdV_41_Tak_1200bp_amp_11_LEFT	GTTTCATGCGGGAAAGGAACTG
Human mastadenovirus F41	HAdV_41_Tak_1200bp_amp_11_RIGHT	CCCTTTCCAGCAGAGCATTGTA
Human mastadenovirus F41	HAdV_41_Tak_1200bp_amp_12_LEFT	CCGTGGTACCCTCTCGTACTAA
Human mastadenovirus F41	HAdV_41_Tak_1200bp_amp_12_RIGHT	GCTGTTGCTGCTGCTAACAAG
Human mastadenovirus F41	HAdV_41_Tak_1200bp_amp_13_LEFT	CGTGTCCGACAGCATTTTTGTC
Human mastadenovirus F41	HAdV_41_Tak_1200bp_amp_13_RIGHT	CACCCCTATGTCGCTTTCTAGC
Human mastadenovirus F41	HAdV_41_Tak_1200bp_amp_14_LEFT	GGTTTGAGTTTACCTTGCCCGA
Human mastadenovirus F41	HAdV_41_Tak_1200bp_amp_14_RIGHT	AAATTATGCCCCGGGTGTGG
Human mastadenovirus F41	HAdV_41_Tak_1200bp_amp_15_LEFT	AGCCGCACCTTTTAACATGTCT
Human mastadenovirus F41	HAdV_41_Tak_1200bp_amp_15_RIGHT	ATTTCCTTAATGGGGCGCACTT
Human mastadenovirus F41	HAdV_41_Tak_1200bp_amp_16_LEFT	GACGAATTGCAGCCTACAATGC
Human mastadenovirus F41	HAdV_41_Tak_1200bp_amp_16_RIGHT	ACTGGAGGTTGACGGCTATTCT
Human mastadenovirus F41	HAdV_41_Tak_1200bp_amp_17_LEFT	AGTAACACTGGTCAGATGCTGC
Human mastadenovirus F41	HAdV_41_Tak_1200bp_amp_17_RIGHT	GGTTTTGTCGGCATAAATAGGCTG
Human mastadenovirus F41	HAdV_41_Tak_1200bp_amp_18_LEFT	TGCGAATGGAAGGACAACAACA
Human mastadenovirus F41	HAdV_41_Tak_1200bp_amp_18_RIGHT	AATGTGGAAGGGTACGTAACGC
Human mastadenovirus F41	HAdV_41_Tak_1200bp_amp_19_LEFT	CGCCCTCGATACCTACGTAAAC
Human mastadenovirus F41	HAdV_41_Tak_1200bp_amp_19_RIGHT	TCATCCATGGGATCGACCTCAA
Human mastadenovirus F41	HAdV_41_Tak_1200bp_amp_20_LEFT	GCATTCCGTTTTCCAGCAACTT
Human mastadenovirus F41	HAdV_41_Tak_1200bp_amp_20_RIGHT	TGTGTGCTAGTGTTCCAGTGTG
Human mastadenovirus F41	HAdV_41_Tak_1200bp_amp_21_LEFT	GGTCTTCGACGTTTTCCTTCCA
Human mastadenovirus F41	HAdV_41_Tak_1200bp_amp_21_RIGHT	TTGCAAGTACCGGAGCAAGTAC
Human mastadenovirus F41	HAdV_41_Tak_1200bp_amp_22_LEFT	ACGGTTTTCTCCAAACGCCTAA
Human mastadenovirus F41	HAdV_41_Tak_1200bp_amp_22_RIGHT	CTCGAGCTCAACGGTAACCAAA
Human mastadenovirus F41	HAdV_41_Tak_1200bp_amp_23_LEFT	AGATCAGCCCGAACAAAACTCC
Human mastadenovirus F41	HAdV_41_Tak_1200bp_amp_23_RIGHT	TGACGGGGTATTCAGTTCCTCA
Human mastadenovirus F41	HAdV_41_Tak_1200bp_amp_24_LEFT	GTGTCATCACCCAGAGCCAAAT
Human mastadenovirus F41	HAdV_41_Tak_1200bp_amp_24_RIGHT	GAGTGGCGCGAATTCCATTTAC
Human mastadenovirus F41	HAdV_41_Tak_1200bp_amp_25_LEFT	GTGGAGCTATCAGCCACAGATG
Human mastadenovirus F41	HAdV_41_Tak_1200bp_amp_25_RIGHT	GGAAGGAGGGTGGTAGTGGTTA
Human mastadenovirus F41	HAdV_41_Tak_1200bp_amp_26_LEFT	AGCCTTTGTAACAACTGTACTGCT
Human mastadenovirus F41	HAdV_41_Tak_1200bp_amp_26_RIGHT	AAGGTGGTGGAGGCGTAGATAA
Human mastadenovirus F41	HAdV_41_Tak_1200bp_amp_27_LEFT	TCAAGGCCGAAGTTCAACATCA
Human mastadenovirus F41	HAdV_41_Tak_1200bp_amp_27_RIGHT	TGAAGATCGTGGGTCAGGGTAA
Human mastadenovirus F41	HAdV_41_Tak_1200bp_amp_28_LEFT	TGTCAAGTTTTTCCAGCAGCAC
Human mastadenovirus F41	HAdV_41_Tak_1200bp_amp_28_RIGHT	AGGCGAGATTTGGATGAGCATG
Human mastadenovirus F41	HAdV_41_Tak_1200bp_amp_29_LEFT	GAATCATCCACCTGGCGTTACC
Human mastadenovirus F41	HAdV_41_Tak_1200bp_amp_29_RIGHT	CCTAGTGCAAGACCGTCTCCTA
Human mastadenovirus F41	HAdV_41_Tak_1200bp_amp_30_LEFT	CCTCTCTCCGTGCAAAACAACT
Human mastadenovirus F41	HAdV_41_Tak_1200bp_amp_30_RIGHT	TTTCCATTACGGATCAGCGCTT
Human mastadenovirus F41	HAdV_41_Tak_1200bp_amp_31_LEFT	TCTAACCGTTAATCCCCCTCCC
Human mastadenovirus F41	HAdV_41_Tak_1200bp_amp_31_RIGHT	CTGAAAACTGAAAGAGCGCGAC
Human mastadenovirus F41	HAdV_41_Tak_1200bp_amp_32_LEFT	GGGCTTGGTACGAACTCAGTTT
Human mastadenovirus F41	HAdV_41_Tak_1200bp_amp_32_RIGHT	TTTGTTCTGTGTGCTTTGTCGC
Human mastadenovirus F41	HAdV_41_Tak_1200bp_amp_33_LEFT	ACAGCAGGTTAAAGCCAACTCC
Human mastadenovirus F41	HAdV_41_Tak_1200bp_amp_33_RIGHT	CCTTAAAGCTGGAAACGAGCCA
Hepatitis A virus	Hep_A_1.2kb_August_2022_1_LEFT	CTTCTTTCTTCCAGGGCTCTCC
Hepatitis A virus	Hep_A_1.2kb_August_2022_1_RIGHT	GTTAATCCATGCAACTCCAAATCTGT
Hepatitis A virus	Hep_A_1.2kb_August_2022_2_LEFT	TTGACTGTTTATCCTCATGGTTTGTT
Hepatitis A virus	Hep_A_1.2kb_August_2022_2_RIGHT	ATGTCTCAGGCACTTTCTTTGC
Hepatitis A virus	Hep_A_1.2kb_August_2022_3_LEFT	ACACAGGTTGGAGATGATTCAGG
Hepatitis A virus	Hep_A_1.2kb_August_2022_3_RIGHT	CCAGCATCCATTTCAAGAGTCCA
Hepatitis A virus	Hep_A_1.2kb_August_2022_4_LEFT	CCACCTCCTAGGAAAATGAAGGG
Hepatitis A virus	Hep_A_1.2kb_August_2022_4_RIGHT	ACTGGCTCACATCTTGTTACCA
Hepatitis A virus	Hep_A_1.2kb_August_2022_5_LEFT	TGAACAGTATCAGAAAGGGGTTGA
Hepatitis A virus	Hep_A_1.2kb_August_2022_5_RIGHT	AGGCATTCATAACCCATCTCACA
Hepatitis A virus	Hep_A_1.2kb_August_2022_6_LEFT	AATCACAAGTGGGTTGCTGTGG
Hepatitis A virus	Hep_A_1.2kb_August_2022_6_RIGHT	AAGGAAATCCAGGAGATGAATCCA
Hepatitis A virus	Hep_A_1.2kb_August_2022_7_LEFT	GCTGAAATTGATCCAATGGCTGT
Hepatitis A virus	Hep_A_1.2kb_August_2022_7_RIGHT	TCTTTCTCCAAACAGGACTGAACA
Measles morbillivirus	1_A_LEFT	ACCAAACAAAGTTGGGTAAGGATAG
Measles morbillivirus	1_A_RIGHT	GCCCCTGTTARTTTGGGCCCGCT
Measles morbillivirus	2_A_LEFT	CAATTGATTCAGAGGATCACCGATGA
Measles morbillivirus	2_A_RIGHT	TTGTTGGGTGTACTTTATCCACCTTCT
Measles morbillivirus	3_A_LEFT	CTGACTATTAAGTTTGGGATAGAAAC
Measles morbillivirus	3_A_RIGHT	AATGTGGAACTGACCTTTCCAGCTGA
Measles morbillivirus	4_A_LEFT	TCATTTYTACACGGTGATCAAA
Measles morbillivirus	4_A_RIGHT	TCCTAAGTTTTTTATAACAATGATGG
Measles morbillivirus	5_A_LEFT	GGACTGGAATGCATCCGGGCTCTCAA
Measles morbillivirus	5_A_RIGHT	GATAGAGTCAGCATCTTGGATTCCCT
Measles morbillivirus	6_A_LEFT	GAAAACAGCGATGTGGATATTGGCGA
Measles morbillivirus	6_A_RIGHT	ACTCGGGGACATTCCCCGCAGGTGCA
Measles morbillivirus	7_A_LEFT	TTGGCCAAAATACACGAGGATAATCA
Measles morbillivirus	7_A_RIGHT	TGTCCTCTGGAACTGGTCCGTCCATT
Measles morbillivirus	8_A_LEFT	CATCACGCAGTGTAATCCGCTCCATT
Measles morbillivirus	8_A_RIGHT	TGACTCTGACCTGRGGCACCAGCCTG
Measles morbillivirus	9_A_LEFT	CCCYAGGGCCTCCAATCGGGCGRGCA
Measles morbillivirus	9_A_RIGHT	ACGGGTGATGCTCATATAAACAAC
Measles morbillivirus	10_A_LEFT	TCAATGCAGTGGCCTTCAACCT
Measles morbillivirus	10_A_RIGHT	AACTGATGGCTGCAAAACTGCCTGGA
Measles morbillivirus	11_A_LEFT	ATCATAAATGATGAYCAAGGA
Measles morbillivirus	11_A_RIGHT	GGGGCCTYCCARTTGCTGGGGGTT
Measles morbillivirus	12_A_LEFT	ACTAAACAAAACTYAGGGYCAAGGAA
Measles morbillivirus	12_A_RIGHT	CCGCCGGATCGGGGCTGGGGTG
Measles morbillivirus	13_A_LEFT	GAAGGGACCRAAAGATCAATCCAC
Measles morbillivirus	13_A_RIGHT	TTAAGTGCATCTCTAATTGGTTCCA
Measles morbillivirus	14_A_LEFT	ATTGCACTTCACCAGTCCATGCTGAA
Measles morbillivirus	14_A_RIGHT	ACAATGAAGTAGGACTCTGTGTCGAC
Measles morbillivirus	15_A_LEFT	GTCTCGTACAAYATAGGCTCTCAAGA
Measles morbillivirus	15_A_RIGHT	TCCAACYTCTCCAATGATATGGGAGG
Measles morbillivirus	16_A_LEFT	CAGATATTRAGGAGTATGAAAGGTTT
Measles morbillivirus	16_A_RIGHT	GACATTGTGGATGATCTTGCACCCT
Measles morbillivirus	17_A_LEFT	GTCATGTTTCTGAGCTTGATCGGGTT
Measles morbillivirus	17_A_RIGHT	TGAGACAGCTAGGAACTGATTGGTTG
Measles morbillivirus	18_A_LEFT	TCCCAGGGAATGTAYGGGGGAACTTA
Measles morbillivirus	18_A_RIGHT	ACACCTCTGTGAGATGAGAGGTA
Measles morbillivirus	19_A_LEFT	AATCCCGAGTGGGCACCRTTGAAGGA
Measles morbillivirus	19_A_RIGHT	ACCAGATTGGAACTGAGTTTGACATC
Measles morbillivirus	20_A_LEFT	TTCCAGRGTTGAACATGCTGTGGTTTA
Measles morbillivirus	20_A_RIGHT	ACTTGGACCCTACGTTTTTCTTAATT
Measles morbillivirus	21_A_LEFT	TGTGTCAGAACATCAAGCACCGCCT
Measles morbillivirus	21_A_RIGHT	ACTGACCTCATCTCAGTCTTGACTGT
Measles morbillivirus	22_A_LEFT	TTCACTGGTAGTTCAGTTGAG
Measles morbillivirus	22_A_RIGHT	GTCATCAGTTATGAAAATGTAATCTA
Measles morbillivirus	23_A_LEFT	AGAAGTTTCGGCCACCCCAGACTTGA
Measles morbillivirus	23_A_RIGHT	TCGTAACGCAGGAACTCTTTCGGGTA
Measles morbillivirus	24_A_LEFT	TACCTCCATGACCCTGAGTTCAACCT
Measles morbillivirus	24_A_RIGHT	GTGATAAATGCRCTGACTGTCTCGTA
Measles morbillivirus	25_A_LEFT	TTTGCACAGAGGCTAAATGAGATTTA
Measles morbillivirus	25_A_RIGHT	TCATTTGCCTTGAGGTGATGGCCAAT
Measles morbillivirus	26_A_LEFT	GGGCTACTTGTGTCCCAATCACTCAA
Measles morbillivirus	26_A_RIGHT	ATTGATGATGTTACTGGATCACCGAT
Measles morbillivirus	27_A_LEFT	GACCCTTACTCAGCAAATCTTGTATG
Measles morbillivirus	27_A_RIGHT	AATTGTTCATAGTCATAATTGGACAA
Measles morbillivirus	28_A_LEFT	GGAAGAAAGAGAAATGTCCTCATTGA
Measles morbillivirus	28_A_RIGHT	TAAGCCCATGAGTACACTGTTGCTAT
Measles morbillivirus	29_A_LEFT	TGAAATACTCAGGTACATCCCTTGTC
Measles morbillivirus	29_A_RIGHT	CATGTAACAAATTCCACAAGGTGCCT
Measles morbillivirus	30_A_LEFT	ATGAATGAAATTTCAGCTCTCATAGG
Measles morbillivirus	30_A_RIGHT	TCTTCTAAYTCTTCATTCAACAACAG
Measles morbillivirus	31_A_LEFT	CCGGTAGAGAAATGTGCAGTT
Measles morbillivirus	31_A_RIGHT	ACAGCTTTGTAGCAAGCAGATGAGTT
Measles morbillivirus	32_A_LEFT	ATACTWAAACTAAACAAGTGCTTCTA
Measles morbillivirus	32_A_RIGHT	ACAAGGTTCACTTCTCTATAA
Measles morbillivirus	33_A_LEFT	CAGATAATTGAATCATCTGTG
Measles morbillivirus	33_A_RIGHT	TGTTCCCGGAGTAAAGAAGAAT
Measles morbillivirus	34_A_LEFT	TACTAGACTTACACCAGAATAT
Measles morbillivirus	34_A_RIGHT	ACCAGACAAAGMTGGGAATAGAAACT
Measles morbillivirus	1_B_LEFT	AGGACAAACCACCCATTACATCAGG
Measles morbillivirus	1_B_RIGHT	GGTACCTCTTGAYGCGAAGGTAAG
Measles morbillivirus	2_B_LEFT	TGGGTCYTGCTCGCAAAGGCGGTTAC
Measles morbillivirus	2_B_RIGHT	TTCATGCAGTCCAAGAGCAGGATACAT
Measles morbillivirus	3_B_LEFT	AACTCCATGGGAGGTTTGAACTTT
Measles morbillivirus	3_B_RIGHT	ATGGGCAGCTCTCGCRTCACTTGCTCT
Measles morbillivirus	4_B_LEFT	CAGGACAGTCGAAGGTCAGCTGA
Measles morbillivirus	4_B_RIGHT	TCTGATATTTCTGACCATGCTGCCAT
Measles morbillivirus	5_B_LEFT	CTGAAGGCGGTGCACCTCGCATC
Measles morbillivirus	5_B_RIGHT	TCAGGAGCTCGTGGATCTCCCCTCC
Measles morbillivirus	6_B_LEFT	GCCTCATTTGGAACGGAGATCGCGTC
Measles morbillivirus	6_B_RIGHT	ATATTTTGCCTGTTGATCTGCTTCTT
Measles morbillivirus	7_B_LEFT	CGACCCCACTGCAGATGTCGAA
Measles morbillivirus	7_B_RIGHT	GCTACTTCATTATTATCTTCATCAGC
Measles morbillivirus	8_B_LEFT	TATAAAAAACTTAGGAGCAAAGTGA
Measles morbillivirus	8_B_RIGHT	TTTTCATTGAGYCCTGCTGTACGTCT
Measles morbillivirus	9_B_LEFT	CTCCTCAYACCYTGGAGAAAGGTCC
Measles morbillivirus	9_B_RIGHT	GCAGAGTAGACTTCACTCTTCTTTCT
Measles morbillivirus	10_B_LEFT	TTGCACTTGGTGGGATAGGGGGCACC
Measles morbillivirus	10_B_RIGHT	GGGGMTTTTTTGTCCGGGCCTTCTGG
Measles morbillivirus	11_B_LEFT	AAYCYGCRTCCTCCTCGYRGGACCCC
Measles morbillivirus	11_B_RIGHT	GGYGGGWTTGGTTGGGGGCYCCC
Measles morbillivirus	12_B_LEFT	CACCCACCCCACACACGACCACG
Measles morbillivirus	12_B_RIGHT	CATGATGGACAYTRGRTGAGTCTTGA
Measles morbillivirus	13_B_LEFT	AATCTCTCTAAGATAGGGGTGGTAGG
Measles morbillivirus	13_B_RIGHT	TCAATTGCCTGATTAGTAGTTTCCAG
Measles morbillivirus	14_B_LEFT	TCYATCCAGGCTTTGAGCTATGCGCT
Measles morbillivirus	14_B_RIGHT	ACCCCCGGAGGCATTCTTGRAGCAGA
Measles morbillivirus	15_B_LEFT	AAGTGTTACACAACAGGAACGATCAT
Measles morbillivirus	15_B_RIGHT	CGCCCCCTGCAGCAACATATTAAAG
Measles morbillivirus	16_B_LEFT	CCAGCAYCAAGCCCACCTGAAATT
Measles morbillivirus	16_B_RIGHT	GGTGTYCTCAGGCCCACTTCATCACC
Measles morbillivirus	17_B_LEFT	TCAACCCGCCAGAGAGAATCAAATTG
Measles morbillivirus	17_B_RIGHT	ATAGTTYGTCATATGGAACACCGGAG
Measles morbillivirus	18_B_LEFT	TCAGGGAAAGGTGTCAGCTTCCA
Measles morbillivirus	18_B_RIGHT	TTTGTATAGGTCCATCCCTGAACC
Measles morbillivirus	19_B_LEFT	GGTTCAGGGATGGACCTATACAAA
Measles morbillivirus	19_B_RIGHT	GGATAAAAGTAAGARAATGAGCGGC
Measles morbillivirus	20_B_LEFT	CACTCTGGGATGGTGGGCATGGG
Measles morbillivirus	20_B_RIGHT	TTCCACATTGTTTATAATCATTTG
Measles morbillivirus	21_B_LEFT	TTTAACATAGAAGACAAAGAGTCAAC
Measles morbillivirus	21_B_RIGHT	AGGTAATATACATGTTGAGAYTC
Measles morbillivirus	22_B_LEFT	TAATAGATGGTTTCTTCCCTGCACTCGG
Measles morbillivirus	22_B_RIGHT	CATCAGAGTCTCATACACAATGACTTT
Measles morbillivirus	23_B_LEFT	ACATGAGCAGTGCGTTGATAACTGGA
Measles morbillivirus	23_B_RIGHT	ATCCCGTTTGAGATTAGATTTTCAGC
Measles morbillivirus	24_B_LEFT	GTCTCAGGAGTCCCYAAAGATCTCA
Measles morbillivirus	24_B_RIGHT	GCGTCAAGGTCGGGGGGGCAATGAGG
Measles morbillivirus	25_B_LEFT	CTGTGGACCATCAGCACCATTCCCTA
Measles morbillivirus	25_B_RIGHT	ATATTACTGCATGCTGCCCTTGTTTC
Measles morbillivirus	26_B_LEFT	CTTCACAATCAATTCAACCATGACCC
Measles morbillivirus	26_B_RIGHT	TCTTCTTTACTGTCATCATGGAATA
Measles morbillivirus	27_B_LEFT	ATTATAGTACCTAGGGCAGCTCATGA
Measles morbillivirus	27_B_RIGHT	TAGTTGACTGATCCACACTCGCAGAT
Measles morbillivirus	28_B_LEFT	GGTTCTACCACTGATGAGAGAACAGA
Measles morbillivirus	28_B_RIGHT	AGCATTCCTTGTTGGTATATAAAGTT
Measles morbillivirus	29_B_LEFT	GATCATCCCAGGATACCCAGCTC
Measles morbillivirus	29_B_RIGHT	CCATCTGATATTTCCCTGATGGTCT
Measles morbillivirus	30_B_LEFT	CAAAGATCTACAAGAARTTCTGGCA
Measles morbillivirus	30_B_RIGHT	AGAGCATGAGTAATGGTCTACAATAA
Measles morbillivirus	31_B_LEFT	TGAGGTAARTGTCAGTCAGCCAAAG
Measles morbillivirus	31_B_RIGHT	TGTGTTCGACAAGGCCAACTTCGGAG
Measles morbillivirus	32_B_LEFT	AGTAATATCCCTACCTCTAGTGTGGG
Measles morbillivirus	32_B_RIGHT	GGATAGGATGTGACCTATAAGTCCAG
Measles morbillivirus	33_B_LEFT	CTGAAAAAACTTACACCTATAGAGCA
Measles morbillivirus	33_B_RIGHT	TCTGACTTGGAYAGATTCTTAACGAA
Influenza A virus H1N1/H3N2	PB2_1A_LEFT	CAGTCYCGCACTCGCGAGAT
Influenza A virus H1N1/H3N2	PB2_1A_RIGHT	AAGGGAGMAATTTTRCAAT
Influenza A virus H1N1/H3N2	PB2_2A_LEFT	AGRAACATAGTAAGAAGAGC
Influenza A virus H1N1/H3N2	PB2_2A_RIGHT	GCTGACTCTTATYCCTCTCA
Influenza A virus H1N1/H3N2	PB2_3A_LEFT	ATGATGTGGGAGATYAACGG
Influenza A virus H1N1/H3N2	PB2_3A_RIGHT	GTCTGGCTGTCAGTAAGTAT
Influenza A virus H1N1/H3N2	PB2_1B_LEFT	GTCGAAAGGTTRAAACATGG
Influenza A virus H1N1/H3N2	PB2_1B_RIGHT	GATGAGCTGATYCTCAA
Influenza A virus H1N1/H3N2	PB2_2B_LEFT	CAGTCAATAGCYGAAGCAAT
Influenza A virus H1N1/H3N2	PB2_2B_RIGHT	GGTTCAAATTCCATTTTGTT
Influenza A virus H1N1/H3N2	PB1_1A_LEFT	TGGATGTCAATCCGACTCTA
Influenza A virus H1N1/H3N2	PB1_1A_RIGHT	TCATGTTGTCYCTTACTCTC
Influenza A virus H1N1/H3N2	PB1_2A_LEFT	GTTGAAACTTTAGCTAGRAG
Influenza A virus H1N1/H3N2	PB1_2A_RIGHT	TTTGGTGCATTCACTATGAGRGCAA
Influenza A virus H1N1/H3N2	PB1_3A_LEFT	ATTGGAGTAACAGTRATAAA
Influenza A virus H1N1/H3N2	PB1_3A_RIGHT	GGTGGAACAGATCTTCATGA
Influenza A virus H1N1/H3N2	PB1_1B_LEFT	ACTTAYGATTGGACATTAAA
Influenza A virus H1N1/H3N2	PB1_1B_RIGHT	TTTGAGAACATTATKGGTGC
Influenza A virus H1N1/H3N2	PB1_2B_LEFT	TATTTCAATGAATCAACAA
Influenza A virus H1N1/H3N2	PB1_2B_RIGHT	TGATCCCAYAGCTTCTT
Influenza A virus H1N1/H3N2	PA_1A_LEFT	TTTGTGCGRCAATGCTTCAA
Influenza A virus H1N1/H3N2	PA_1A_RIGHT	GTTTCTTCGCCTCTTTCGGA
Influenza A virus H1N1/H3N2	PA_2A_LEFT	TGCATTGAGGGCAAGCTTTC
Influenza A virus H1N1/H3N2	PA_2A_RIGHT	CATTATGTAYTCAGTAGC
Influenza A virus H1N1/H3N2	PA_3A_LEFT	AACTTTGTRAGYATGGAGTT
Influenza A virus H1N1/H3N2	PA_3A_RIGHT	AGGAAGGAGTTGAACCAAGA
Influenza A virus H1N1/H3N2	PA_1B_LEFT	AGAGAAGTCCACATATATTA
Influenza A virus H1N1/H3N2	PA_1B_RIGHT	TCTTTCCAKCCAAAGAATGT
Influenza A virus H1N1/H3N2	PA_2B_LEFT	GACATTGAAAATGARGAGAA
Influenza A virus H1N1/H3N2	PA_2B_RIGHT	GACTCGGMTTCAATCAT
Influenza A virus H1N1/H3N2	NS_1A_LEFT	TGTCAAGYTTYCAGGTAGA
Influenza A virus H1N1/H3N2	NS_1A_RIGHT	GCTTCTCCAAGCGAATCTCT
Influenza A virus H1N1/H3N2	NS_1B_LEFT	GARACTGGTTCATGCTWAT
Influenza A virus H1N1/H3N2	NS_1B_RIGHT	ACTTCAARCAGTAGTTGTAA
Influenza A virus H1N1/H3N2	NP_1A_LEFT	GCGTCYCAAGGCACCAAACG
Influenza A virus H1N1/H3N2	NP_1A_RIGHT	GCAGCTGTTTGAAATTTTCCT
Influenza A virus H1N1/H3N2	NP_2A_LEFT	TGAGAGGATCAGTTGCWCA
Influenza A virus H1N1/H3N2	NP_2A_RIGHT	ACGATCGGGTTCGYTGCCTT
Influenza A virus H1N1/H3N2	NP_1B_LEFT	CAGAGGACAAGAGCWCTTGT
Influenza A virus H1N1/H3N2	NP_1B_RIGHT	AARTCTTCAAATGCAGCAGA
Influenza A virus H1N1/H3N2	MP_1A_LEFT	ACCGAGGTCGAAACGTAYGT
Influenza A virus H1N1/H3N2	MP_1A_RIGHT	CTCCATGGCCTCYGCTGC
Influenza A virus H1N1/H3N2	MP_2A_LEFT	AGTTGCATGGGCCTCATATA
Influenza A virus H1N1/H3N2	MP_2A_RIGHT	TCTATGYTGACAAAATGAC
Influenza A virus H1N1	NA_H1N1_1A_LEFT	AAGATAATAACCATTGGTTC
Influenza A virus H1N1	NA_H1N1_1A_RIGHT	TTCCAATTGTTAGCCAATTG
Influenza A virus H1N1	NA_H1N1_2A_LEFT	TGGTTCTTGCTTTACCATAA
Influenza A virus H1N1	NA_H1N1_2A_RIGHT	CCGTCTGGCCAAGACCAACC
Influenza A virus H1N1	NA_H1N1_1B_LEFT	GACAACAGTGTAAGAATCGG
Influenza A virus H1N1	NA_H1N1_1B_RIGHT	TTCTGGTTGAAAGACACCCA
Influenza A virus H1N1	HA_H1N1_1A_LEFT	ATACTAGTAGTTCTGCTGTA
Influenza A virus H1N1	HA_H1N1_1A_RIGHT	AGAGACTTTGTTGGTCAGCA
Influenza A virus H1N1	HA_H1N1_2A_LEFT	TAACATTCGAAGCAACTGGA
Influenza A virus H1N1	HA_H1N1_2A_RIGHT	TGATAGTCCAAAGTTCTTTC
Influenza A virus H1N1	HA_H1N1_1B_LEFT	TTCATGGCCTAATCATGACT
Influenza A virus H1N1	HA_H1N1_1B_RIGHT	AGATTGAATAGACGGGACAT
Influenza A virus H1N1	HA_H1N1_2B_LEFT	TCAGGATATGCAGCCGATCT
Influenza A virus H1N1	HA_H1N1_2B_RIGHT	CACTGTAGAGACCCATTAGA
Influenza A virus H3N2	NA_H3N2_1A_LEFT	ATAACGATTGGCTCTGTTTC
Influenza A virus H3N2	NA_H3N2_1A_RIGHT	TCTACAAGCCTCCCATTGTA
Influenza A virus H3N2	NA_H3N2_2A_LEFT	CAGTAGTAATGACTGATGGA
Influenza A virus H3N2	NA_H3N2_2A_RIGHT	GTTCCATATGTACCTGAGGT
Influenza A virus H3N2	NA_H3N2_1B_LEFT	TGACAAGTGTTATCAATTTG
Influenza A virus H3N2	NA_H3N2_1B_RIGHT	CCCAGCCTTTCACTCCATGA
Influenza A virus H3N2	HA_H3N2_1A_LEFT	AGACTATCATTGCTTTGAGC
Influenza A virus H3N2	HA_H3N2_1A_RIGHT	CCAAATGTACAATTTGTCAA
Influenza A virus H3N2	HA_H3N2_2A_LEFT	GGAGACATACTTTTGATTAA
Influenza A virus H3N2	HA_H3N2_2A_RIGHT	TTCATTTCTGAGTCAGTTAG
Influenza A virus H3N2	HA_H3N2_1B_LEFT	ACAGCAACTGTTACCCTTA
Influenza A virus H3N2	HA_H3N2_1B_RIGHT	AATGCTTCCATTTGGAGTGA
Influenza A virus H3N2	HA_H3N2_2B_LEFT	GCGGGTTTCATAGAAAATGG
Influenza A virus H3N2	HA_H3N2_2B_RIGHT	TTTTGGCAGGCCCACATGAT
